# Supplementary material for: New records of a critically endangered shrew from Mexican cloud forests (Soricidae, Cryptotis nelsoni) and prospects for future field research
Source: Biodivers Data J. 2018 Aug 14;(6):e26667. doi: 10.3897/BDJ.6.e26667 (PMC6160866; doi:10.3897/BDJ.6.e26667)
Supplement: Supplementary material 1 — Cranio-mandibular measurements used for the quantitative comparison [file bdj-06-e26667-s001.xls]

## Sheet: Hoja1
Supplementary File 1: Cranio-mandibular measurements used for the quantitative comparison: condylobasal length (CBL), breadth of palate across second molars (M2B), length of the upper molar toothrow (MTR), and height of coronoid process (HCP).
New records of a critically endangered shrew from Mexican cloud forests (Soricidae, Cryptotis nelsoni) and prospects for future field research
Lázaro Guevara, Víctor Sánchez-Cordero
Measurements are in mm
SPECIES	MUSEUM	CATALOG NUMBER	CBL	M2B	MTR	HCP
Cryptotis mexicanus	MZFC	8332	18.32	4.99	4.89	4.32
Cryptotis mexicanus	MZFC	8354	18.3	5.24	5.1	4.35
Cryptotis mexicanus	MZFC	8368	18.46	5.35	5.02	4.47
Cryptotis mexicanus	MZFC	8376	18.86	5.25	5.09	4.56
Cryptotis mexicanus	KU	23412	19.08	5.44	5.44	4.62
Cryptotis mexicanus	CNMA	29427	19.3	5.2	5.27	4.52
Cryptotis mexicanus	CNMA	29429	18.86	5.27	5.3	4.51
Cryptotis mexicanus	CNMA	29431	19.01	5.33	5.15	4.25
Cryptotis mexicanus	CNMA	29986	18.98	5.55	5.37	4.37
Cryptotis mexicanus	CNMA	29988	19.21	5.32	5.33	4.47
Cryptotis mexicanus	CNMA	29989	17.5	5	4.92	4.11
Cryptotis mexicanus	CNMA	29991	18.95	5.22	5.2	4.39
Cryptotis mexicanus	CNMA	33605	19.08	5.44	5.23	4.55
Cryptotis mexicanus	CNMA	33606	19.05	5.38	5.21	4.46
Cryptotis mexicanus	CNMA	33607	19.15	5.28	5.38	4.5
Cryptotis mexicanus	CNMA	42724	18.87	5.37	5.31	4.35
Cryptotis mexicanus	CNMA	42725	18.73	5.3	5.15	4.39
Cryptotis mexicanus	CNMA	42732	18.11	5.1875	5.0625	4.15
Cryptotis mexicanus	CNMA	42740	18.34	5.0625	5.0625	4.3
Cryptotis mexicanus	CNMA	42741	17.56	5.12	5.04	4.35
Cryptotis mexicanus	CNMA	42744	18.88	5.25	5.25	4.35
Cryptotis mexicanus	CNMA	42748	18.31	5.16	5	4.28
Cryptotis mexicanus	CNMA	42751	18.67	5.0625	5	4.3
Cryptotis mexicanus	CNMA	42753	18.91	5.25	5.125	4.3
Cryptotis mexicanus	CNMA	42756	18.77	5.11	4.99	4.23
Cryptotis mexicanus	CNMA	43051	18.3	5.08	5.26	4.22
Cryptotis mexicanus	CNMA	43058	18.62	5.16	5.1	4.27
Cryptotis mexicanus	CNMA	43059	18.43	5.16	4.96	4.22
Cryptotis mexicanus	CNMA	43060	18.39	5.12	5.11	4.2
Cryptotis mexicanus	CNMA	43061	18.04	5.05	4.99	4.24
Cryptotis nelsoni	CNMA	41956	19.5	5.75	5.375	4.8
Cryptotis nelsoni	CNMA	41958	20.37	5.875	5.625	4.95
Cryptotis nelsoni	CNMA	41959	19.4	5.813	5.438	4.85
Cryptotis nelsoni	CNMA	41960	19.92	5.875	5.688	4.85
Cryptotis nelsoni	CNMA	41961	19.01	5.625	5.313	4.7
Cryptotis nelsoni	CNMA	41967	19.29	5.625	5.375	4.7
Cryptotis nelsoni	CNMA	41968	19.65	5.625	5.313	4.95
Cryptotis nelsoni	CNMA	41969	19.53	5.688	5.5	4.7
Cryptotis nelsoni	CNMA	41970	19.7	5.688	5.5	4.65
Cryptotis nelsoni	CNMA	41971	19.95	5.6875	5.4375	4.8
Cryptotis nelsoni	CNMA	41972	19.58	5.75	5.625	5
Cryptotis nelsoni	CNMA	41973	19.5	5.688	5.5	4.8
Cryptotis nelsoni	CNMA	41974	19.44	5.5	5.25	4.65
Cryptotis nelsoni	CNMA	41975	19.29	5.688	5.125	4.8
Cryptotis nelsoni	CNMA	41976	19.43	5.688	5.438	4.7
Cryptotis nelsoni	CNMA	41977	19.36	5.813	5.313	4.75
Cryptotis nelsoni	CNMA	41978	19.99	5.813	5.625	4.9
Cryptotis nelsoni	CNMA	41979	19.53	5.688	5.438	4.8
Cryptotis nelsoni	CNMA	41980	19.8	5.5625	5.4375	4.8
Cryptotis nelsoni	USNM	65437	19.75	5.91	5.71	4.72
Cryptotis nelsoni (new records)	CNMA	49294	19.82	6.01	5.57	4.81
Cryptotis nelsoni (new records)	CNMA	49295	19.57	5.72	5.42	4.8
Cryptotis nelsoni (new records)	CNMA	49296	19.63	6.01	5.39	4.8
Cryptotis nelsoni (new records)	CNMA	49297	19.4	5.75	5.36	4.67
Cryptotis nelsoni (new records)	CNMA	49289	19.52	5.88	5.45	4.71
Cryptotis nelsoni (new records)	CNMA	49290	19.86	5.93	5.51	4.73
Cryptotis nelsoni (new records)	CNMA	49291	19.64	5.9	5.45	4.78
Cryptotis nelsoni (new records)	CNMA	49292	18.42	5.51	5.11	4.5
Cryptotis nelsoni (new records)	CNMA	49293	20	5.79	5.47	4.83
Cryptotis nelsoni (new records)	CNMA	49298	19.28	5.91	5.42	4.94
Cryptotis nelsoni (new records)	CNMA	49299	19.09	5.59	5.34	4.57
Cryptotis nelsoni (new records)	CNMA	49300	19.48	5.77	5.58	4.71
Cryptotis nelsoni (new records)	CNMA	49301	19.9	5.82	5.67	4.72
Cryptotis nelsoni (new records)	CNMA	49302	19.73	5.9	5.61	4.76
Cryptotis parvus pueblensis	CNMA	44691	17.46	5.07	4.54	4.16
Cryptotis parvus pueblensis	CNMA	44693	17.4	5.02	4.54	4.24
Cryptotis parvus pueblensis	CNMA	44694	17.55	5.03	4.57	4.25
Cryptotis parvus pueblensis	CNMA	44698	18.3	5.2	4.72	4.18
Cryptotis parvus pueblensis	CNMA	44701	17.67	5.11	4.48	4.38
Cryptotis parvus pueblensis	CNMA	44705	17.61	5.11	4.44	4.03
Cryptotis parvus pueblensis	CNMA	44707	18.54	5.31	4.67	4.36
Cryptotis parvus pueblensis	CNMA	44708	17.57	5.12	4.58	4.36
Cryptotis parvus pueblensis	CNMA	44711	17.1	4.93	4.57	4
Cryptotis parvus pueblensis	CNMA	44713	17.41	5.21	4.44	4.2
Cryptotis parvus pueblensis	CNMA	44715	17.57	5.09	4.43	4.05
Cryptotis parvus pueblensis	CNMA	44716	17.17	5.02	4.37	4.05
Cryptotis parvus pueblensis	CNMA	44717	17.09	5.03	4.37	4.06
Cryptotis parvus pueblensis	CNMA	44719	17.53	5.05	4.53	4.07
Cryptotis parvus pueblensis	CNMA	44720	17	4.96	4.35	3.99
Cryptotis parvus pueblensis	CNMA	44721	17.61	5.16	4.42	4.18
Museums
CNMA: National Collection of Mammals, Institute of Biology, UNAM, Mexico City
MZFC: Museum of Zoology ‘Alfonso L. Herrera’, UNAM, Mexico City
KU: Mammal Collection, The University of Kansas, Lawrence
