# Supplementary material for: New records of a critically endangered shrew from Mexican cloud forests (Soricidae, Cryptotis nelsoni) and prospects for future field research
Source: Biodivers Data J. 2018 Aug 14;(6):e26667. doi: 10.3897/BDJ.6.e26667 (PMC6160866; doi:10.3897/BDJ.6.e26667)
Supplement: Supplementary material 2 — Occurrences records used to calibrate the ecological niche model [file bdj-06-e26667-s002.csv]

SPECIES	X	Y
mexicanus	-99.63027778	21.11805556
mexicanus	-97.39166667	19.80194444
mexicanus	-97.56111111	19.80888889
mexicanus	-97.55	19.90888889
mexicanus	-96.933333	19.516667
mexicanus	-97.0875	18.25416667
mexicanus	-98.056114	20.30889
mexicanus	-93.168939	17.134386
mexicanus	-96.4859096	17.2116908
mexicanus	-96.9983333	18.1655556
mexicanus	-98.2291667	20.3147222
mexicanus	-96.6338889	18.1077778
mexicanus	-96.957222	18.279194
mexicanus	-98.93111111	21.28861111
mexicanus	-99.296678	23.010195
mexicanus	-98.631148	20.9697137
mexicanus	-96.8425	18.16861111
mexicanus	-97.40055556	19.89555556
mexicanus	-96.95833333	19.64055556
mexicanus	-97.06583333	18.70083333
mexicanus	-98.90055556	21.16944444
mexicanus	-98.73222222	20.97083333
mexicanus	-98.63611111	20.85416667
mexicanus	-98.67527778	21.05138889
mexicanus	-96.369	17.636
mexicanus	-96.490555	17.5819444
mexicanus	-96.96	19.14
mexicanus	-97.04	19.07
mexicanus	-96.01888888	17.14083
mexicanus	-97.3313889	18.6902778
mexicanus	-97.11388	19.613888
mexicanus	-97.008333	19.4213889
mexicanus	-97.126202	18.862066
mexicanus	-95.216667	18.55
mexicanus	-96.555178	17.285145
mexicanus	-96.85	17.8166667
mexicanus	-99.21	20.8738889
mexicanus	-98.09	20.15
mexicanus	-98.3488889	20.4316667
mexicanus	-92.851	17.156
mexicanus	-96.37	17.54
mexicanus	-96.5	17.44
mexicanus	-96.64	17.19
mexicanus	-96.34	17.43
mexicanus	-99.2096845	23.0974896
mexicanus	-98.093186	19.697824
mexicanus	-99.016667	21.385
